# Supplementary material for: 3D-printed magnetic scaffolds promote bone and vessel regeneration through CRYAB/PI3K-AKT and NF-κB pathways identified by proteomics
Source: Bioact Mater. 2025 Oct 23;56:277–93. doi: 10.1016/j.bioactmat.2025.10.013 (PMC12593645; doi:10.1016/j.bioactmat.2025.10.013)
Supplement: Multimedia component 1 [file mmc1.xlsx]

## Sheet: BMSC
T: Protein IDs	T: Fasta headers	N: Student's T-test p-value F20_PLGA	Ratio(F20/PLGA)	N: Student's T-test p-value F20_PLGA_FDR_BH
P48651	>sp|P48651|PTSS1_HUMAN Phosphatidylserine synthase 1 OS=Homo sapiens OX=9606 GN=PTDSS1 PE=1 SV=1	0.0245559	0.245262	0.0422139
Q13164	>sp|Q13164|MK07_HUMAN Mitogen-activated protein kinase 7 OS=Homo sapiens OX=9606 GN=MAPK7 PE=1 SV=2	0.000428476	0.277315	0.00878376
A0A087WX92	>tr|A0A087WX92|A0A087WX92_HUMAN Monocarboxylate transporter 7 OS=Homo sapiens OX=9606 GN=SLC16A6 PE=1 SV=1;>sp|O15403|MOT7_HUMAN Monocarboxylate transporter 7 OS=Homo sapiens OX=9606 GN=SLC16A6 PE=1 SV=2	0.00885704	0.29281	0.0377331
Q8IY81	>sp|Q8IY81|SPB1_HUMAN pre-rRNA 2-O-ribose RNA methyltransferase FTSJ3 OS=Homo sapiens OX=9606 GN=FTSJ3 PE=1 SV=2	0.00905486	0.306517	0.0377331
O60264	>sp|O60264|SMCA5_HUMAN SWI/SNF-related matrix-associated actin-dependent regulator of chromatin subfamily A member 5 OS=Homo sapiens OX=9606 GN=SMARCA5 PE=1 SV=1	0.0156055	0.346526	0.0422139
Q9BYK8	>sp|Q9BYK8|HELZ2_HUMAN Helicase with zinc finger domain 2 OS=Homo sapiens OX=9606 GN=HELZ2 PE=1 SV=6	0.022865	0.360889	0.0422139
Q9P2R3	>sp|Q9P2R3|ANFY1_HUMAN Rabankyrin-5 OS=Homo sapiens OX=9606 GN=ANKFY1 PE=1 SV=2	0.00572819	0.382308	0.0372275
K7ES02	>tr|K7ES02|K7ES02_HUMAN Bleomycin hydrolase (Fragment) OS=Homo sapiens OX=9606 GN=BLMH PE=1 SV=1;>sp|Q13867|BLMH_HUMAN Bleomycin hydrolase OS=Homo sapiens OX=9606 GN=BLMH PE=1 SV=1;>tr|K7ESE8|K7ESE8_HUMAN Bleomycin hydrolase (Fragment) OS=Homo sapiens OX=9	0.0323863	0.416202	0.0441352
H3BMV3	>tr|H3BMV3|H3BMV3_HUMAN Jupiter microtubule-associated homolog 2 (Fragment) OS=Homo sapiens OX=9606 GN=JPT2 PE=1 SV=1;>sp|Q9H910|JUPI2_HUMAN Jupiter microtubule associated homolog 2 OS=Homo sapiens OX=9606 GN=JPT2 PE=1 SV=1;>tr|H3BMM8|H3BMM8_HUMAN Jupiter	0.0110848	0.428621	0.0395197
C9JFM5	>tr|C9JFM5|C9JFM5_HUMAN Syntaxin-4 (Fragment) OS=Homo sapiens OX=9606 GN=STX4 PE=1 SV=1;>sp|Q12846|STX4_HUMAN Syntaxin-4 OS=Homo sapiens OX=9606 GN=STX4 PE=1 SV=2;>tr|A0A087WWW0|A0A087WWW0_HUMAN Syntaxin-4 (Fragment) OS=Homo sapiens OX=9606 GN=STX4 PE=1 SV	0.0270433	0.433415	0.0422139
O00194	>sp|O00194|RB27B_HUMAN Ras-related protein Rab-27B OS=Homo sapiens OX=9606 GN=RAB27B PE=1 SV=4	0.00502199	0.467094	0.0372275
C9JAZ1	>tr|C9JAZ1|C9JAZ1_HUMAN Metaxin-2 (Fragment) OS=Homo sapiens OX=9606 GN=MTX2 PE=1 SV=1;>sp|O75431|MTX2_HUMAN Metaxin-2 OS=Homo sapiens OX=9606 GN=MTX2 PE=1 SV=1;>tr|C9JNK6|C9JNK6_HUMAN Metaxin-2 OS=Homo sapiens OX=9606 GN=MTX2 PE=1 SV=1	0.0363232	0.468938	0.0442178
A8MTY9	>tr|A8MTY9|A8MTY9_HUMAN Vacuolar protein sorting-associated protein 26C OS=Homo sapiens OX=9606 GN=VPS26C PE=1 SV=1;>sp|O14972|VP26C_HUMAN Vacuolar protein sorting-associated protein 26C OS=Homo sapiens OX=9606 GN=VPS26C PE=1 SV=1;>tr|A8MY26|A8MY26_HUMAN V	0.00949544	0.474408	0.0377331
P22087	>sp|P22087|FBRL_HUMAN rRNA 2-O-methyltransferase fibrillarin OS=Homo sapiens OX=9606 GN=FBL PE=1 SV=2;>tr|M0QXL5|M0QXL5_HUMAN rRNA 2-O-methyltransferase fibrillarin (Fragment) OS=Homo sapiens OX=9606 GN=FBL PE=1 SV=1;>tr|M0R2U2|M0R2U2_HUMAN rRNA 2-O-met	0.000375277	0.478142	0.00878376
Q96EQ0	>sp|Q96EQ0|SGTB_HUMAN Small glutamine-rich tetratricopeptide repeat-containing protein beta OS=Homo sapiens OX=9606 GN=SGTB PE=1 SV=1;>tr|D6RFW1|D6RFW1_HUMAN Small glutamine-rich tetratricopeptide repeat-containing protein beta (Fragment) OS=Homo sapiens O	0.0260661	0.495804	0.0422139
P21291	>sp|P21291|CSRP1_HUMAN Cysteine and glycine-rich protein 1 OS=Homo sapiens OX=9606 GN=CSRP1 PE=1 SV=3;>tr|E9PND2|E9PND2_HUMAN Cysteine and glycine-rich protein 1 (Fragment) OS=Homo sapiens OX=9606 GN=CSRP1 PE=1 SV=1;>tr|E9PS42|E9PS42_HUMAN Cysteine and gly	0.0239403	0.506824	0.0422139
P35625	>sp|P35625|TIMP3_HUMAN Metalloproteinase inhibitor 3 OS=Homo sapiens OX=9606 GN=TIMP3 PE=1 SV=2	0.00347591	0.507064	0.0361548
C9J2Y9	>tr|C9J2Y9|C9J2Y9_HUMAN DNA-directed RNA polymerase subunit beta OS=Homo sapiens OX=9606 GN=POLR2B PE=1 SV=2;>sp|P30876|RPB2_HUMAN DNA-directed RNA polymerase II subunit RPB2 OS=Homo sapiens OX=9606 GN=POLR2B PE=1 SV=1;>tr|C9J4M6|C9J4M6_HUMAN DNA-directed	0.0399244	0.525135	0.0458929
P17568	>sp|P17568|NDUB7_HUMAN NADH dehydrogenase [ubiquinone] 1 beta subcomplex subunit 7 OS=Homo sapiens OX=9606 GN=NDUFB7 PE=1 SV=4	0.0204859	0.532084	0.0422139
Q86V21	>sp|Q86V21|AACS_HUMAN Acetoacetyl-CoA synthetase OS=Homo sapiens OX=9606 GN=AACS PE=1 SV=1	0.0349852	0.535379	0.0441352
P15291	>sp|P15291|B4GT1_HUMAN Beta-1,4-galactosyltransferase 1 OS=Homo sapiens OX=9606 GN=B4GALT1 PE=1 SV=5	0.0420164	0.53839	0.0459379
P37198	>sp|P37198|NUP62_HUMAN Nuclear pore glycoprotein p62 OS=Homo sapiens OX=9606 GN=NUP62 PE=1 SV=3;>tr|M0QXN5|M0QXN5_HUMAN Nuclear pore glycoprotein p62 OS=Homo sapiens OX=9606 GN=NUP62 PE=1 SV=1	0.0341211	0.538827	0.0441352
A0A2U3TZJ6	>tr|A0A2U3TZJ6|A0A2U3TZJ6_HUMAN Tubulin-folding cofactor E OS=Homo sapiens OX=9606 GN=TBCE PE=1 SV=1;>tr|A0A2R8YHI9|A0A2R8YHI9_HUMAN Tubulin-folding cofactor E OS=Homo sapiens OX=9606 GN=TBCE PE=1 SV=1;>sp|Q15813|TBCE_HUMAN Tubulin-specific chaperone E OS=	0.0329446	0.541363	0.0441352
C9J6B1	>tr|C9J6B1|C9J6B1_HUMAN Small monomeric GTPase (Fragment) OS=Homo sapiens OX=9606 GN=RALB PE=1 SV=1;>sp|P11234|RALB_HUMAN Ras-related protein Ral-B OS=Homo sapiens OX=9606 GN=RALB PE=1 SV=1;>tr|C9JQB3|C9JQB3_HUMAN Small monomeric GTPase (Fragment) OS=Homo	0.0486849	0.544128	0.0492859
P11388	>sp|P11388|TOP2A_HUMAN DNA topoisomerase 2-alpha OS=Homo sapiens OX=9606 GN=TOP2A PE=1 SV=3	0.0132331	0.554891	0.0422139
H3BNW0	>tr|H3BNW0|H3BNW0_HUMAN THUMP domain-containing protein 1 OS=Homo sapiens OX=9606 GN=THUMPD1 PE=1 SV=1;>sp|Q9NXG2|THUM1_HUMAN THUMP domain-containing protein 1 OS=Homo sapiens OX=9606 GN=THUMPD1 PE=1 SV=2	0.0176785	0.561265	0.0422139
O00410	>sp|O00410|IPO5_HUMAN Importin-5 OS=Homo sapiens OX=9606 GN=IPO5 PE=1 SV=4;>tr|H0Y8C6|H0Y8C6_HUMAN Importin-5 (Fragment) OS=Homo sapiens OX=9606 GN=IPO5 PE=1 SV=1	0.00966335	0.562335	0.0377331
Q8WUK0	>sp|Q8WUK0|PTPM1_HUMAN Phosphatidylglycerophosphatase and protein-tyrosine phosphatase 1 OS=Homo sapiens OX=9606 GN=PTPMT1 PE=1 SV=1;>tr|E9PQM0|E9PQM0_HUMAN Phosphatidylglycerophosphatase and protein-tyrosine phosphatase 1 OS=Homo sapiens OX=9606 GN=PTPMT1	0.0276887	0.562774	0.0422139
C9J7I2	>tr|C9J7I2|C9J7I2_HUMAN VPS35 endosomal protein sorting factor-like OS=Homo sapiens OX=9606 GN=VPS35L PE=1 SV=2;>tr|F5H7K1|F5H7K1_HUMAN VPS35 endosomal protein sorting factor-like OS=Homo sapiens OX=9606 GN=VPS35L PE=1 SV=1;>sp|Q7Z3J2|VP35L_HUMAN VPS35 end	0.00439583	0.563201	0.0372275
P42356	>sp|P42356|PI4KA_HUMAN Phosphatidylinositol 4-kinase alpha OS=Homo sapiens OX=9606 GN=PI4KA PE=1 SV=4	0.0355363	0.566159	0.0441512
G5EA06	>tr|G5EA06|G5EA06_HUMAN 28S ribosomal protein S27, mitochondrial OS=Homo sapiens OX=9606 GN=MRPS27 PE=1 SV=1;>sp|Q92552|RT27_HUMAN 28S ribosomal protein S27, mitochondrial OS=Homo sapiens OX=9606 GN=MRPS27 PE=1 SV=3;>tr|D6RH20|D6RH20_HUMAN 28S ribosomal pr	0.0306487	0.568937	0.0433309
Q13151	>sp|Q13151|ROA0_HUMAN Heterogeneous nuclear ribonucleoprotein A0 OS=Homo sapiens OX=9606 GN=HNRNPA0 PE=1 SV=1	0.00336433	0.574458	0.0361548
P30519	>sp|P30519|HMOX2_HUMAN Heme oxygenase 2 OS=Homo sapiens OX=9606 GN=HMOX2 PE=1 SV=2;>tr|A0A087WT44|A0A087WT44_HUMAN Heme oxygenase (biliverdin-producing) OS=Homo sapiens OX=9606 GN=HMOX2 PE=1 SV=1;>tr|I3L159|I3L159_HUMAN Heme oxygenase (biliverdin-producing	0.0427754	0.581766	0.0459978
A0A3B3ISH6	>tr|A0A3B3ISH6|A0A3B3ISH6_HUMAN Nucleolar protein 9 (Fragment) OS=Homo sapiens OX=9606 GN=NOP9 PE=1 SV=1;>sp|Q86U38|NOP9_HUMAN Nucleolar protein 9 OS=Homo sapiens OX=9606 GN=NOP9 PE=1 SV=1	0.0296012	0.582006	0.0425842
Q9Y5K5	>sp|Q9Y5K5|UCHL5_HUMAN Ubiquitin carboxyl-terminal hydrolase isozyme L5 OS=Homo sapiens OX=9606 GN=UCHL5 PE=1 SV=3;>tr|Q5LJA5|Q5LJA5_HUMAN Ubiquitin carboxyl-terminal hydrolase OS=Homo sapiens OX=9606 GN=UCHL5 PE=1 SV=1;>tr|Q5LJA9|Q5LJA9_HUMAN Ubiquitin ca	0.00620671	0.588645	0.0372275
O15484	>sp|O15484|CAN5_HUMAN Calpain-5 OS=Homo sapiens OX=9606 GN=CAPN5 PE=1 SV=2;>tr|E7EV01|E7EV01_HUMAN Calpain-5 OS=Homo sapiens OX=9606 GN=CAPN5 PE=1 SV=2;>tr|E9PS73|E9PS73_HUMAN Calpain-5 (Fragment) OS=Homo sapiens OX=9606 GN=CAPN5 PE=1 SV=1;>tr|A0A3B3IRX8|A	0.0155441	0.590897	0.0422139
B7Z9I1	>tr|B7Z9I1|B7Z9I1_HUMAN Medium-chain specific acyl-CoA dehydrogenase, mitochondrial OS=Homo sapiens OX=9606 GN=ACADM PE=1 SV=1;>sp|P11310|ACADM_HUMAN Medium-chain specific acyl-CoA dehydrogenase, mitochondrial OS=Homo sapiens OX=9606 GN=ACADM PE=1 SV=1;>tr	0.0466488	0.602421	0.047815
A0A1W2PQV2	>tr|A0A1W2PQV2|A0A1W2PQV2_HUMAN Glycine cleavage system H protein, mitochondrial (Fragment) OS=Homo sapiens OX=9606 GN=GCSH PE=1 SV=1;>tr|H3BUH9|H3BUH9_HUMAN Glycine cleavage system H protein, mitochondrial (Fragment) OS=Homo sapiens OX=9606 GN=GCSH PE=1 S	0.0209136	0.605148	0.0422139
E9PNU4	>tr|E9PNU4|E9PNU4_HUMAN Syntaxin-5 OS=Homo sapiens OX=9606 GN=STX5 PE=1 SV=1;>sp|Q13190|STX5_HUMAN Syntaxin-5 OS=Homo sapiens OX=9606 GN=STX5 PE=1 SV=2;>tr|H7C3X5|H7C3X5_HUMAN Syntaxin-5 (Fragment) OS=Homo sapiens OX=9606 GN=STX5 PE=1 SV=1	0.0280971	0.613711	0.0422139
A0A087WWF1	>tr|A0A087WWF1|A0A087WWF1_HUMAN Selenoprotein M OS=Homo sapiens OX=9606 GN=SELENOM PE=1 SV=1;>sp|Q8WWX9|SELM_HUMAN Selenoprotein M OS=Homo sapiens OX=9606 GN=SELENOM PE=1 SV=3	0.0415126	0.615916	0.0459379
Q96DZ1	>sp|Q96DZ1|ERLEC_HUMAN Endoplasmic reticulum lectin 1 OS=Homo sapiens OX=9606 GN=ERLEC1 PE=1 SV=1	0.0246733	0.623778	0.0422139
Q15645	>sp|Q15645|PCH2_HUMAN Pachytene checkpoint protein 2 homolog OS=Homo sapiens OX=9606 GN=TRIP13 PE=1 SV=2	0.0217156	0.638268	0.0422139
Q53T59	>sp|Q53T59|H1BP3_HUMAN HCLS1-binding protein 3 OS=Homo sapiens OX=9606 GN=HS1BP3 PE=1 SV=1;>tr|F6TR53|F6TR53_HUMAN HCLS1-binding protein 3 OS=Homo sapiens OX=9606 GN=HS1BP3 PE=1 SV=1	0.00918945	0.63934	0.0377331
Q9H0S4	>sp|Q9H0S4|DDX47_HUMAN Probable ATP-dependent RNA helicase DDX47 OS=Homo sapiens OX=9606 GN=DDX47 PE=1 SV=1	0.0407605	0.64146	0.0458929
Q9BTU6	>sp|Q9BTU6|P4K2A_HUMAN Phosphatidylinositol 4-kinase type 2-alpha OS=Homo sapiens OX=9606 GN=PI4K2A PE=1 SV=1;>tr|E9PAM4|E9PAM4_HUMAN Phosphatidylinositol 4-kinase type 2 OS=Homo sapiens OX=9606 PE=3 SV=1	0.0278071	0.645376	0.0422139
Q99417	>sp|Q99417|MYCBP_HUMAN c-Myc-binding protein OS=Homo sapiens OX=9606 GN=MYCBP PE=1 SV=3;>tr|A0A087WV05|A0A087WV05_HUMAN Uncharacterized protein OS=Homo sapiens OX=9606 PE=3 SV=1	0.0188026	0.645467	0.0422139
Q8NEW0	>sp|Q8NEW0|ZNT7_HUMAN Zinc transporter 7 OS=Homo sapiens OX=9606 GN=SLC30A7 PE=2 SV=1	0.0378506	0.645539	0.0449819
Q8WXE9	>sp|Q8WXE9|STON2_HUMAN Stonin-2 OS=Homo sapiens OX=9606 GN=STON2 PE=1 SV=1;>tr|A0A3B3IU55|A0A3B3IU55_HUMAN Stonin-2 OS=Homo sapiens OX=9606 GN=STON2 PE=1 SV=1	0.0160542	0.649171	0.0422139
P41227	>sp|P41227|NAA10_HUMAN N-alpha-acetyltransferase 10 OS=Homo sapiens OX=9606 GN=NAA10 PE=1 SV=1;>tr|C9JN83|C9JN83_HUMAN N-alpha-acetyltransferase 10 (Fragment) OS=Homo sapiens OX=9606 GN=NAA10 PE=1 SV=1	0.0214347	0.651835	0.0422139
A6NJH9	>tr|A6NJH9|A6NJH9_HUMAN Eukaryotic translation initiation factor 4C OS=Homo sapiens OX=9606 GN=EIF1AY PE=1 SV=1;>sp|P47813|IF1AX_HUMAN Eukaryotic translation initiation factor 1A, X-chromosomal OS=Homo sapiens OX=9606 GN=EIF1AX PE=1 SV=2;>sp|O14602|IF1AY_H	0.0495254	0.66678	0.0495254
P33993	>sp|P33993|MCM7_HUMAN DNA replication licensing factor MCM7 OS=Homo sapiens OX=9606 GN=MCM7 PE=1 SV=4	0.0243238	0.668916	0.0422139
G3V0I5	>tr|G3V0I5|G3V0I5_HUMAN NADH dehydrogenase [ubiquinone] flavoprotein 1, mitochondrial OS=Homo sapiens OX=9606 GN=NDUFV1 PE=1 SV=1;>sp|P49821|NDUV1_HUMAN NADH dehydrogenase [ubiquinone] flavoprotein 1, mitochondrial OS=Homo sapiens OX=9606 GN=NDUFV1 PE=1 SV	0.00757306	1.5261	0.0377331
A0A087WYU2	>tr|A0A087WYU2|A0A087WYU2_HUMAN Methyltransferase-like 26 OS=Homo sapiens OX=9606 GN=METTL26 PE=1 SV=1;>sp|Q96S19|MTL26_HUMAN Methyltransferase-like 26 OS=Homo sapiens OX=9606 GN=METTL26 PE=1 SV=2;>tr|H3BS73|H3BS73_HUMAN Methyltransferase-like 26 OS=Homo s	0.0366684	1.53002	0.0442178
A0A5F9UK94	>tr|A0A5F9UK94|A0A5F9UK94_HUMAN AMP deaminase OS=Homo sapiens OX=9606 GN=AMPD2 PE=1 SV=1;>sp|Q01433|AMPD2_HUMAN AMP deaminase 2 OS=Homo sapiens OX=9606 GN=AMPD2 PE=1 SV=2;>tr|A0A590UK85|A0A590UK85_HUMAN AMP deaminase 2 OS=Homo sapiens OX=9606 GN=AMPD2 PE=1	0.00926623	1.53518	0.0377331
Q9NVP1	>sp|Q9NVP1|DDX18_HUMAN ATP-dependent RNA helicase DDX18 OS=Homo sapiens OX=9606 GN=DDX18 PE=1 SV=2	0.0463911	1.56332	0.047815
P02511	>sp|P02511|CRYAB_HUMAN Alpha-crystallin B chain OS=Homo sapiens OX=9606 GN=CRYAB PE=1 SV=2;>tr|E9PJL7|E9PJL7_HUMAN Alpha-crystallin B chain (Fragment) OS=Homo sapiens OX=9606 GN=CRYAB PE=1 SV=8;>tr|A0A024R3B9|A0A024R3B9_HUMAN Alpha-crystallin B chain OS=Ho	0.0260253	1.56481	0.0422139
O75821	>sp|O75821|EIF3G_HUMAN Eukaryotic translation initiation factor 3 subunit G OS=Homo sapiens OX=9606 GN=EIF3G PE=1 SV=2;>tr|K7EL20|K7EL20_HUMAN Eukaryotic translation initiation factor 3 subunit G (Fragment) OS=Homo sapiens OX=9606 GN=EIF3G PE=1 SV=8;>tr|K7	0.0338304	1.56757	0.0441352
Q9BRX2	>sp|Q9BRX2|PELO_HUMAN Protein pelota homolog OS=Homo sapiens OX=9606 GN=PELO PE=1 SV=2	0.0035273	1.61819	0.0361548
Q96A35	>sp|Q96A35|RM24_HUMAN 39S ribosomal protein L24, mitochondrial OS=Homo sapiens OX=9606 GN=MRPL24 PE=1 SV=1	0.0104721	1.63494	0.0390324
Q13636	>sp|Q13636|RAB31_HUMAN Ras-related protein Rab-31 OS=Homo sapiens OX=9606 GN=RAB31 PE=1 SV=1	0.0258021	1.66603	0.0422139
Q60FE5	>tr|Q60FE5|Q60FE5_HUMAN Filamin-A OS=Homo sapiens OX=9606 GN=FLNA PE=1 SV=1;>tr|A0A087WWY3|A0A087WWY3_HUMAN Filamin-A OS=Homo sapiens OX=9606 GN=FLNA PE=1 SV=1	0.0286459	1.73608	0.0422139
A0A499FJS7	>tr|A0A499FJS7|A0A499FJS7_HUMAN I-kappa-B kinase OS=Homo sapiens OX=9606 GN=IKBKB PE=1 SV=1;>sp|O14920|IKKB_HUMAN Inhibitor of nuclear factor kappa-B kinase subunit beta OS=Homo sapiens OX=9606 GN=IKBKB PE=1 SV=1	0.0263889	1.85757	0.0422139
Q5SW79	>sp|Q5SW79|CE170_HUMAN Centrosomal protein of 170 kDa OS=Homo sapiens OX=9606 GN=CEP170 PE=1 SV=1;>tr|H0Y2V6|H0Y2V6_HUMAN Centrosomal protein of 170 kDa (Fragment) OS=Homo sapiens OX=9606 GN=CEP170 PE=1 SV=1	0.0159416	1.92789	0.0422139
P61457	>sp|P61457|PHS_HUMAN Pterin-4-alpha-carbinolamine dehydratase OS=Homo sapiens OX=9606 GN=PCBD1 PE=1 SV=2	0.022964	1.96581	0.0422139
O00754	>sp|O00754|MA2B1_HUMAN Lysosomal alpha-mannosidase OS=Homo sapiens OX=9606 GN=MAN2B1 PE=1 SV=3	0.000923161	2.03924	0.0151398
S4R3N1	>tr|S4R3N1|S4R3N1_HUMAN 10 kDa heat shock protein, mitochondrial OS=Homo sapiens OX=9606 GN=HSPE1-MOB4 PE=1 SV=1	0.0408559	2.05822	0.0458929
Q96GD0	>sp|Q96GD0|PLPP_HUMAN Pyridoxal phosphate phosphatase OS=Homo sapiens OX=9606 GN=PDXP PE=1 SV=2	0.0138947	2.05883	0.0422139
D6RGG3	>tr|D6RGG3|D6RGG3_HUMAN Collagen alpha-1(XII) chain OS=Homo sapiens OX=9606 GN=COL12A1 PE=1 SV=1;>sp|Q99715|COCA1_HUMAN Collagen alpha-1(XII) chain OS=Homo sapiens OX=9606 GN=COL12A1 PE=1 SV=2	0.0129317	2.06454	0.0422139
O95155	>sp|O95155|UBE4B_HUMAN Ubiquitin conjugation factor E4 B OS=Homo sapiens OX=9606 GN=UBE4B PE=1 SV=1;>tr|B1AQ61|B1AQ61_HUMAN Ubiquitin conjugation factor E4 B OS=Homo sapiens OX=9606 GN=UBE4B PE=1 SV=1	0.00511627	2.06542	0.0372275
P20962	>sp|P20962|PTMS_HUMAN Parathymosin OS=Homo sapiens OX=9606 GN=PTMS PE=1 SV=2;>tr|F5GXR3|F5GXR3_HUMAN Parathymosin OS=Homo sapiens OX=9606 GN=PTMS PE=1 SV=1	0.031842	2.08147	0.0441352
Q9BVG4	>sp|Q9BVG4|PBDC1_HUMAN Protein PBDC1 OS=Homo sapiens OX=9606 GN=PBDC1 PE=1 SV=1;>tr|A6NDF3|A6NDF3_HUMAN Protein PBDC1 OS=Homo sapiens OX=9606 GN=PBDC1 PE=1 SV=2	0.0347012	2.12209	0.0441352
E5RHT6	>tr|E5RHT6|E5RHT6_HUMAN ADP-ribosylation factor GTPase-activating protein 1 (Fragment) OS=Homo sapiens OX=9606 GN=ARFGAP1 PE=1 SV=2;>tr|F8W1U7|F8W1U7_HUMAN ADP-ribosylation factor GTPase-activating protein 1 (Fragment) OS=Homo sapiens OX=9606 GN=ARFGAP1 PE	0.0431931	2.23438	0.0459978
Q8NCC3	>sp|Q8NCC3|PAG15_HUMAN Phospholipase A2 group XV OS=Homo sapiens OX=9606 GN=PLA2G15 PE=1 SV=2;>tr|H3BM47|H3BM47_HUMAN Phospholipase A2 group XV (Fragment) OS=Homo sapiens OX=9606 GN=PLA2G15 PE=1 SV=1;>tr|B4DJW4|B4DJW4_HUMAN Phospholipase A2 group XV OS=Hom	0.0222929	2.39928	0.0422139
A0A087WWA3	>tr|A0A087WWA3|A0A087WWA3_HUMAN Kinesin-like protein KIF1B OS=Homo sapiens OX=9606 GN=KIF1B PE=1 SV=1;>tr|Q4R9M9|Q4R9M9_HUMAN Kinesin family member 1Bbeta isoform II OS=Homo sapiens OX=9606 GN=KIF1B PE=1 SV=1;>sp|O60333|KIF1B_HUMAN Kinesin-like protein KIF	0.028829	2.55162	0.0422139
Q8N573	>sp|Q8N573|OXR1_HUMAN Oxidation resistance protein 1 OS=Homo sapiens OX=9606 GN=OXR1 PE=1 SV=2;>tr|H0YC07|H0YC07_HUMAN Oxidation resistance protein 1 (Fragment) OS=Homo sapiens OX=9606 GN=OXR1 PE=1 SV=1	0.017724	3.85505	0.0422139
P84085	>sp|P84085|ARF5_HUMAN ADP-ribosylation factor 5 OS=Homo sapiens OX=9606 GN=ARF5 PE=1 SV=2;>tr|C9J1Z8|C9J1Z8_HUMAN ADP-ribosylation factor 5 (Fragment) OS=Homo sapiens OX=9606 GN=ARF5 PE=1 SV=1	0.00635592	4.00625	0.0372275
P50579	>sp|P50579|MAP2_HUMAN Methionine aminopeptidase 2 OS=Homo sapiens OX=9606 GN=METAP2 PE=1 SV=1;>tr|F8VRR3|F8VRR3_HUMAN Methionine aminopeptidase 2 OS=Homo sapiens OX=9606 GN=METAP2 PE=1 SV=1;>tr|F8VQZ7|F8VQZ7_HUMAN Methionine aminopeptidase 2 OS=Homo sapien	0.0274514	4.70421	0.0422139
Q96CT7	>sp|Q96CT7|CC124_HUMAN Coiled-coil domain-containing protein 124 OS=Homo sapiens OX=9606 GN=CCDC124 PE=1 SV=1	0.0454021	4.77941	0.0477304
B3KRD8	>tr|B3KRD8|B3KRD8_HUMAN SEC14-like 2 (S. cerevisiae), isoform CRA_c OS=Homo sapiens OX=9606 GN=SEC14L2 PE=1 SV=1;>sp|O76054|S14L2_HUMAN SEC14-like protein 2 OS=Homo sapiens OX=9606 GN=SEC14L2 PE=1 SV=1;>tr|C9JZI9|C9JZI9_HUMAN SEC14-like protein 2 (Fragment	0.0179073	5.0684	0.0422139
A0A087WUE9	>tr|A0A087WUE9|A0A087WUE9_HUMAN Symplekin OS=Homo sapiens OX=9606 GN=SYMPK PE=1 SV=1;>sp|Q92797|SYMPK_HUMAN Symplekin OS=Homo sapiens OX=9606 GN=SYMPK PE=1 SV=2;>tr|M0R3C7|M0R3C7_HUMAN Symplekin OS=Homo sapiens OX=9606 GN=SYMPK PE=1 SV=1	0.0392656	5.92747	0.0458929
Q9Y5S1	>sp|Q9Y5S1|TRPV2_HUMAN Transient receptor potential cation channel subfamily V member 2 OS=Homo sapiens OX=9606 GN=TRPV2 PE=1 SV=1;>tr|H7BZK2|H7BZK2_HUMAN Transient receptor potential cation channel subfamily V member 2 (Fragment) OS=Homo sapiens OX=9606 G	0.00013043	7.16308	0.00534763
H0YLW7	>tr|H0YLW7|H0YLW7_HUMAN SAFB-like transcription modulator OS=Homo sapiens OX=9606 GN=SLTM PE=1 SV=1;>tr|H0YMW8|H0YMW8_HUMAN SAFB-like transcription modulator OS=Homo sapiens OX=9606 GN=SLTM PE=1 SV=1;>tr|H0YNF3|H0YNF3_HUMAN SAFB-like transcription modulato	1.55704e-06	30.9975	0.000127677

## Sheet: HUVEC
T: Protein IDs	T: Fasta headers	N: Student's T-test p-value P20F_PLGA	Ratio（P20F/PLGA）	N: Student's T-test p-value P20F_PLGA_FDR_BH
Q14966	>sp|Q14966|ZN638_HUMAN Zinc finger protein 638 OS=Homo sapiens OX=9606 GN=ZNF638 PE=1 SV=2	0.0305028	0.0362188	0.0420197
Q15785	>sp|Q15785|TOM34_HUMAN Mitochondrial import receptor subunit TOM34 OS=Homo sapiens OX=9606 GN=TOMM34 PE=1 SV=2	0.00420139	0.198977	0.0266168
Q96T76	>sp|Q96T76|MMS19_HUMAN MMS19 nucleotide excision repair protein homolog OS=Homo sapiens OX=9606 GN=MMS19 PE=1 SV=2;>tr|Q5T454|Q5T454_HUMAN MMS19 nucleotide excision repair protein (Fragment) OS=Homo sapiens OX=9606 GN=MMS19 PE=1 SV=2	0.0203786	0.207724	0.0407617
J3KMW2	>tr|J3KMW2|J3KMW2_HUMAN Vesicle transport through interaction with t-SNAREs homolog 1B OS=Homo sapiens OX=9606 GN=VTI1B PE=1 SV=1;>tr|G3V5I2|G3V5I2_HUMAN Vesicle transport through interaction with t-SNAREs homolog 1B OS=Homo sapiens OX=9606 GN=VTI1B PE=1 S	0.0284127	0.244663	0.0412661
O60831	>sp|O60831|PRAF2_HUMAN PRA1 family protein 2 OS=Homo sapiens OX=9606 GN=PRAF2 PE=1 SV=1;>tr|A6NM71|A6NM71_HUMAN PRA1 family protein OS=Homo sapiens OX=9606 PE=3 SV=3	0.00717162	0.267788	0.0301703
Q9HB90	>sp|Q9HB90|RRAGC_HUMAN Ras-related GTP-binding protein C OS=Homo sapiens OX=9606 GN=RRAGC PE=1 SV=1;>sp|Q9NQL2|RRAGD_HUMAN Ras-related GTP-binding protein D OS=Homo sapiens OX=9606 GN=RRAGD PE=1 SV=1	0.00572956	0.295496	0.0291253
K7EKI4	>tr|K7EKI4|K7EKI4_HUMAN 39S ribosomal protein L4, mitochondrial OS=Homo sapiens OX=9606 GN=MRPL4 PE=1 SV=1;>tr|K7ELF1|K7ELF1_HUMAN 39S ribosomal protein L4, mitochondrial (Fragment) OS=Homo sapiens OX=9606 GN=MRPL4 PE=1 SV=1;>tr|K7ELQ0|K7ELQ0_HUMAN 39S rib	0.0421583	0.3136	0.0472005
Q5T9A4	>sp|Q5T9A4|ATD3B_HUMAN ATPase family AAA domain-containing protein 3B OS=Homo sapiens OX=9606 GN=ATAD3B PE=1 SV=1;>tr|A0A5K1VW56|A0A5K1VW56_HUMAN ATPase family AAA domain-containing protein 3B OS=Homo sapiens OX=9606 GN=ATAD3B PE=1 SV=1	0.0317191	0.318316	0.0429242
Q5JVF3	>sp|Q5JVF3|PCID2_HUMAN PCI domain-containing protein 2 OS=Homo sapiens OX=9606 GN=PCID2 PE=1 SV=2	0.00707648	0.34125	0.0301703
Q9UH99	>sp|Q9UH99|SUN2_HUMAN SUN domain-containing protein 2 OS=Homo sapiens OX=9606 GN=SUN2 PE=1 SV=3	0.0473348	0.379539	0.0493553
O94901	>sp|O94901|SUN1_HUMAN SUN domain-containing protein 1 OS=Homo sapiens OX=9606 GN=SUN1 PE=1 SV=3;>tr|E9PHI4|E9PHI4_HUMAN SUN domain-containing protein 1 OS=Homo sapiens OX=9606 GN=SUN1 PE=1 SV=1;>tr|H0Y6N5|H0Y6N5_HUMAN SUN domain-containing protein 1 (Fragm	0.0120328	0.379992	0.0336753
Q9NR77	>sp|Q9NR77|PXMP2_HUMAN Peroxisomal membrane protein 2 OS=Homo sapiens OX=9606 GN=PXMP2 PE=1 SV=3;>tr|A0A087X249|A0A087X249_HUMAN Peroxisomal membrane protein 2 (Fragment) OS=Homo sapiens OX=9606 GN=PXMP2 PE=1 SV=1;>tr|F5H4N4|F5H4N4_HUMAN Peroxisomal membra	0.00924515	0.390464	0.0313739
Q9UH62	>sp|Q9UH62|ARMX3_HUMAN Armadillo repeat-containing X-linked protein 3 OS=Homo sapiens OX=9606 GN=ARMCX3 PE=1 SV=1	0.0233662	0.402976	0.0407617
K7ES11	>tr|K7ES11|K7ES11_HUMAN (E3-independent) E2 ubiquitin-conjugating enzyme (Fragment) OS=Homo sapiens OX=9606 GN=UBE2O PE=1 SV=1;>sp|Q9C0C9|UBE2O_HUMAN (E3-independent) E2 ubiquitin-conjugating enzyme OS=Homo sapiens OX=9606 GN=UBE2O PE=1 SV=3	0.0243993	0.409452	0.0407617
Q5SVZ6	>sp|Q5SVZ6|ZMYM1_HUMAN Zinc finger MYM-type protein 1 OS=Homo sapiens OX=9606 GN=ZMYM1 PE=1 SV=1	0.0156169	0.416093	0.0383336
Q96RT1	>sp|Q96RT1|ERBIN_HUMAN Erbin OS=Homo sapiens OX=9606 GN=ERBIN PE=1 SV=2;>tr|B4DIP2|B4DIP2_HUMAN Erbin OS=Homo sapiens OX=9606 GN=ERBIN PE=1 SV=1	0.0124212	0.416449	0.0336753
Q9BVI4	>sp|Q9BVI4|NOC4L_HUMAN Nucleolar complex protein 4 homolog OS=Homo sapiens OX=9606 GN=NOC4L PE=1 SV=1	0.00234621	0.420031	0.0266168
M0R216	>tr|M0R216|M0R216_HUMAN SURP and G-patch domain-containing protein 2 (Fragment) OS=Homo sapiens OX=9606 GN=SUGP2 PE=1 SV=1;>tr|M0R3F6|M0R3F6_HUMAN SURP and G-patch domain-containing protein 2 OS=Homo sapiens OX=9606 GN=SUGP2 PE=1 SV=1;>sp|Q8IX01|SUGP2_HUMA	0.0132667	0.421141	0.034437
Q9NZ01	>sp|Q9NZ01|TECR_HUMAN Very-long-chain enoyl-CoA reductase OS=Homo sapiens OX=9606 GN=TECR PE=1 SV=1;>tr|M0R2N5|M0R2N5_HUMAN Very-long-chain enoyl-CoA reductase OS=Homo sapiens OX=9606 GN=TECR PE=1 SV=1	0.0488926	0.422507	0.0497671
Q15477	>sp|Q15477|SKIV2_HUMAN Helicase SKI2W OS=Homo sapiens OX=9606 GN=SKIV2L PE=1 SV=3	0.0176323	0.427896	0.0391116
Q8WUA2	>sp|Q8WUA2|PPIL4_HUMAN Peptidyl-prolyl cis-trans isomerase-like 4 OS=Homo sapiens OX=9606 GN=PPIL4 PE=1 SV=1	0.0195017	0.463706	0.0407617
P98095	>sp|P98095|FBLN2_HUMAN Fibulin-2 OS=Homo sapiens OX=9606 GN=FBLN2 PE=1 SV=2	0.0268714	0.463897	0.0407617
Q16647	>sp|Q16647|PTGIS_HUMAN Prostacyclin synthase OS=Homo sapiens OX=9606 GN=PTGIS PE=1 SV=1	0.0222451	0.463966	0.0407617
Q9Y679	>sp|Q9Y679|AUP1_HUMAN Lipid droplet-regulating VLDL assembly factor AUP1 OS=Homo sapiens OX=9606 GN=AUP1 PE=1 SV=2	0.0383836	0.472308	0.0458201
O60507	>sp|O60507|TPST1_HUMAN Protein-tyrosine sulfotransferase 1 OS=Homo sapiens OX=9606 GN=TPST1 PE=1 SV=1;>tr|C9J3I4|C9J3I4_HUMAN Protein-tyrosine sulfotransferase (Fragment) OS=Homo sapiens OX=9606 GN=TPST1 PE=1 SV=1	0.0136994	0.473231	0.0348193
O95486	>sp|O95486|SC24A_HUMAN Protein transport protein Sec24A OS=Homo sapiens OX=9606 GN=SEC24A PE=1 SV=2	0.00118793	0.487159	0.0266168
H3BUR9	>tr|H3BUR9|H3BUR9_HUMAN CDP-diacylglycerol--inositol 3-phosphatidyltransferase OS=Homo sapiens OX=9606 GN=CDIPT PE=1 SV=1;>sp|O14735|CDIPT_HUMAN CDP-diacylglycerol--inositol 3-phosphatidyltransferase OS=Homo sapiens OX=9606 GN=CDIPT PE=1 SV=1;>tr|B3KY94|B3	0.00863246	0.487758	0.0313739
Q9NRN7	>sp|Q9NRN7|ADPPT_HUMAN L-aminoadipate-semialdehyde dehydrogenase-phosphopantetheinyl transferase OS=Homo sapiens OX=9606 GN=AASDHPPT PE=1 SV=2;>tr|E9PLW6|E9PLW6_HUMAN 4-phosphopantetheinyl transferase (Fragment) OS=Homo sapiens OX=9606 GN=AASDHPPT PE=1 SV	0.0451513	0.494547	0.0490194
P20908	>sp|P20908|CO5A1_HUMAN Collagen alpha-1(V) chain OS=Homo sapiens OX=9606 GN=COL5A1 PE=1 SV=3	0.0121635	0.501193	0.0336753
Q8IVM0	>sp|Q8IVM0|CCD50_HUMAN Coiled-coil domain-containing protein 50 OS=Homo sapiens OX=9606 GN=CCDC50 PE=1 SV=1	0.0454962	0.505351	0.0490194
M0R3D7	>tr|M0R3D7|M0R3D7_HUMAN Calpain-12 OS=Homo sapiens OX=9606 GN=CAPN12 PE=1 SV=1;>sp|Q6ZSI9|CAN12_HUMAN Calpain-12 OS=Homo sapiens OX=9606 GN=CAPN12 PE=2 SV=1	0.00343765	0.51293	0.0266168
H7C519	>tr|H7C519|H7C519_HUMAN 5-nucleotidase domain-containing protein 2 (Fragment) OS=Homo sapiens OX=9606 GN=NT5DC2 PE=1 SV=1;>sp|Q9H857|NT5D2_HUMAN 5-nucleotidase domain-containing protein 2 OS=Homo sapiens OX=9606 GN=NT5DC2 PE=1 SV=1	0.0452758	0.517785	0.0490194
Q92597	>sp|Q92597|NDRG1_HUMAN Protein NDRG1 OS=Homo sapiens OX=9606 GN=NDRG1 PE=1 SV=1;>tr|E7ESM1|E7ESM1_HUMAN N-myc downstream-regulated gene 1 protein OS=Homo sapiens OX=9606 GN=NDRG1 PE=1 SV=1	0.0043696	0.519291	0.0266168
Q9Y4D7	>sp|Q9Y4D7|PLXD1_HUMAN Plexin-D1 OS=Homo sapiens OX=9606 GN=PLXND1 PE=1 SV=3	0.033255	0.531594	0.0432669
P05412	>sp|P05412|JUN_HUMAN Transcription factor AP-1 OS=Homo sapiens OX=9606 GN=JUN PE=1 SV=2	0.00487953	0.537949	0.0266168
H0YCW1	>tr|H0YCW1|H0YCW1_HUMAN Protein farnesyltransferase/geranylgeranyltransferase type-1 subunit alpha (Fragment) OS=Homo sapiens OX=9606 GN=FNTA PE=1 SV=8;>tr|B3KVN2|B3KVN2_HUMAN Farnesyltransferase, CAAX box, alpha, isoform CRA_c OS=Homo sapiens OX=9606 GN=F	0.00146689	0.544301	0.0266168
O94804	>sp|O94804|STK10_HUMAN Serine/threonine-protein kinase 10 OS=Homo sapiens OX=9606 GN=STK10 PE=1 SV=1	0.00457562	0.550506	0.0266168
O00159	>sp|O00159|MYO1C_HUMAN Unconventional myosin-Ic OS=Homo sapiens OX=9606 GN=MYO1C PE=1 SV=4;>tr|F5H6E2|F5H6E2_HUMAN Unconventional myosin-Ic OS=Homo sapiens OX=9606 GN=MYO1C PE=1 SV=1	0.00239872	0.565343	0.0266168
F5GZI3	>tr|F5GZI3|F5GZI3_HUMAN Partitioning defective 3 homolog OS=Homo sapiens OX=9606 GN=PARD3 PE=1 SV=1;>tr|Q5VWU8|Q5VWU8_HUMAN Partitioning defective 3 homolog OS=Homo sapiens OX=9606 GN=PARD3 PE=1 SV=1;>tr|Q5VWV2|Q5VWV2_HUMAN Partitioning defective 3 homolog	0.0409556	0.567593	0.046697
Q06587	>sp|Q06587|RING1_HUMAN E3 ubiquitin-protein ligase RING1 OS=Homo sapiens OX=9606 GN=RING1 PE=1 SV=2	0.00419665	0.571716	0.0266168
Q9P287	>sp|Q9P287|BCCIP_HUMAN BRCA2 and CDKN1A-interacting protein OS=Homo sapiens OX=9606 GN=BCCIP PE=1 SV=1	0.0246177	0.573822	0.0407617
A0A1B0GVC7	>tr|A0A1B0GVC7|A0A1B0GVC7_HUMAN ATPase H(+)-transporting lysosomal accessory protein 2 OS=Homo sapiens OX=9606 GN=ATP6AP2 PE=1 SV=1;>tr|A0A1B0GWJ8|A0A1B0GWJ8_HUMAN ATPase H(+)-transporting lysosomal accessory protein 2 OS=Homo sapiens OX=9606 GN=ATP6AP2 PE	0.00245845	0.576662	0.0266168
O15116	>sp|O15116|LSM1_HUMAN U6 snRNA-associated Sm-like protein LSm1 OS=Homo sapiens OX=9606 GN=LSM1 PE=1 SV=1;>tr|E5RJ47|E5RJ47_HUMAN U6 snRNA-associated Sm-like protein LSm1 OS=Homo sapiens OX=9606 GN=LSM1 PE=1 SV=1;>tr|E5RH18|E5RH18_HUMAN LSM1-like protein U6	0.0283993	0.577365	0.0412661
Q13724	>sp|Q13724|MOGS_HUMAN Mannosyl-oligosaccharide glucosidase OS=Homo sapiens OX=9606 GN=MOGS PE=1 SV=5;>tr|A0A3B3IRK6|A0A3B3IRK6_HUMAN Mannosyl-oligosaccharide glucosidase (Fragment) OS=Homo sapiens OX=9606 GN=MOGS PE=1 SV=1;>tr|A0A3B3IRW2|A0A3B3IRW2_HUMAN M	0.0391815	0.590873	0.0459629
P62070	>sp|P62070|RRAS2_HUMAN Ras-related protein R-Ras2 OS=Homo sapiens OX=9606 GN=RRAS2 PE=1 SV=1;>tr|E9PK85|E9PK85_HUMAN Ras-related protein R-Ras2 (Fragment) OS=Homo sapiens OX=9606 GN=RRAS2 PE=1 SV=1	0.0386842	0.591359	0.0458201
Q99805	>sp|Q99805|TM9S2_HUMAN Transmembrane 9 superfamily member 2 OS=Homo sapiens OX=9606 GN=TM9SF2 PE=1 SV=1	0.0496324	0.597545	0.0497671
Q8NCA5	>sp|Q8NCA5|FA98A_HUMAN Protein FAM98A OS=Homo sapiens OX=9606 GN=FAM98A PE=1 SV=2;>tr|E9PH82|E9PH82_HUMAN Protein FAM98A OS=Homo sapiens OX=9606 GN=FAM98A PE=1 SV=1	0.00946475	0.605121	0.0313739
Q9BT22	>sp|Q9BT22|ALG1_HUMAN Chitobiosyldiphosphodolichol beta-mannosyltransferase OS=Homo sapiens OX=9606 GN=ALG1 PE=1 SV=2;>tr|K7EID2|K7EID2_HUMAN Chitobiosyldiphosphodolichol beta-mannosyltransferase (Fragment) OS=Homo sapiens OX=9606 GN=ALG1 PE=1 SV=8	0.023153	0.605614	0.0407617
A0A499FIX8	>tr|A0A499FIX8|A0A499FIX8_HUMAN Extended synaptotagmin-2 OS=Homo sapiens OX=9606 GN=ESYT2 PE=1 SV=1;>tr|H7BXI1|H7BXI1_HUMAN Extended synaptotagmin-2 OS=Homo sapiens OX=9606 GN=ESYT2 PE=1 SV=2;>tr|A0A087WXU3|A0A087WXU3_HUMAN Extended synaptotagmin-2 OS=Homo	0.00951505	0.621597	0.0313739
P35573	>sp|P35573|GDE_HUMAN Glycogen debranching enzyme OS=Homo sapiens OX=9606 GN=AGL PE=1 SV=3	0.0268101	0.623226	0.0407617
Q6P996	>sp|Q6P996|PDXD1_HUMAN Pyridoxal-dependent decarboxylase domain-containing protein 1 OS=Homo sapiens OX=9606 GN=PDXDC1 PE=1 SV=2;>tr|H3BND4|H3BND4_HUMAN Pyridoxal-dependent decarboxylase domain-containing protein 1 OS=Homo sapiens OX=9606 GN=PDXDC1 PE=1 SV	0.0367852	0.624304	0.0453313
O95182	>sp|O95182|NDUA7_HUMAN NADH dehydrogenase [ubiquinone] 1 alpha subcomplex subunit 7 OS=Homo sapiens OX=9606 GN=NDUFA7 PE=1 SV=3	0.0108113	0.629116	0.0321702
B4DKB2	>tr|B4DKB2|B4DKB2_HUMAN Endothelin-converting enzyme 1 OS=Homo sapiens OX=9606 GN=ECE1 PE=1 SV=1;>sp|P42892|ECE1_HUMAN Endothelin-converting enzyme 1 OS=Homo sapiens OX=9606 GN=ECE1 PE=1 SV=2;>tr|A0A3B3ISF9|A0A3B3ISF9_HUMAN Endothelin-converting enzyme 1 O	0.0253963	0.631646	0.0407617
O15498	>sp|O15498|YKT6_HUMAN Synaptobrevin homolog YKT6 OS=Homo sapiens OX=9606 GN=YKT6 PE=1 SV=1	0.0107234	0.634389	0.0321702
Q5JTH9	>sp|Q5JTH9|RRP12_HUMAN RRP12-like protein OS=Homo sapiens OX=9606 GN=RRP12 PE=1 SV=2	0.0466031	0.640922	0.0493553
Q9Y512	>sp|Q9Y512|SAM50_HUMAN Sorting and assembly machinery component 50 homolog OS=Homo sapiens OX=9606 GN=SAMM50 PE=1 SV=3	0.0238398	0.65178	0.0407617
Q9BV57	>sp|Q9BV57|MTND_HUMAN 1,2-dihydroxy-3-keto-5-methylthiopentene dioxygenase OS=Homo sapiens OX=9606 GN=ADI1 PE=1 SV=1	0.0360903	0.656179	0.0451648
P61019	>sp|P61019|RAB2A_HUMAN Ras-related protein Rab-2A OS=Homo sapiens OX=9606 GN=RAB2A PE=1 SV=1;>tr|E9PKL7|E9PKL7_HUMAN Ras-related protein Rab-2A OS=Homo sapiens OX=9606 GN=RAB2A PE=1 SV=1	0.00928487	0.657691	0.0313739
Q99598	>sp|Q99598|TSNAX_HUMAN Translin-associated protein X OS=Homo sapiens OX=9606 GN=TSNAX PE=1 SV=1;>tr|C4P0D4|C4P0D4_HUMAN Disrupted in schizophrenia 1 isoform 47 OS=Homo sapiens OX=9606 GN=TSNAX-DISC1 PE=2 SV=1;>tr|C4P0D6|C4P0D6_HUMAN Disrupted in schizophre	0.00079177	1.50174	0.0266168
P40429	>sp|P40429|RL13A_HUMAN 60S ribosomal protein L13a OS=Homo sapiens OX=9606 GN=RPL13A PE=1 SV=2;>tr|Q8J015|Q8J015_HUMAN 60S ribosomal protein L13a OS=Homo sapiens OX=9606 GN=RPL13A PE=1 SV=1;>tr|M0QYS1|M0QYS1_HUMAN 60S ribosomal protein L13a (Fragment) OS=Ho	0.0292712	1.5053	0.0417544
C9JQ41	>tr|C9JQ41|C9JQ41_HUMAN Coiled-coil domain-containing protein 58 OS=Homo sapiens OX=9606 GN=CCDC58 PE=1 SV=1;>tr|H7C525|H7C525_HUMAN Coiled-coil domain-containing protein 58 (Fragment) OS=Homo sapiens OX=9606 GN=CCDC58 PE=1 SV=1;>sp|Q4VC31|CCD58_HUMAN Coil	0.0209274	1.51385	0.0407617
O75534	>sp|O75534|CSDE1_HUMAN Cold shock domain-containing protein E1 OS=Homo sapiens OX=9606 GN=CSDE1 PE=1 SV=2;>tr|E9PLT0|E9PLT0_HUMAN Cold shock domain-containing protein E1 OS=Homo sapiens OX=9606 GN=CSDE1 PE=1 SV=1	0.0211768	1.51659	0.0407617
X6RLX0	>tr|X6RLX0|X6RLX0_HUMAN ELKS/Rab6-interacting/CAST family member 1 OS=Homo sapiens OX=9606 GN=ERC1 PE=1 SV=1;>tr|G8JLD3|G8JLD3_HUMAN ELKS/Rab6-interacting/CAST family member 1 OS=Homo sapiens OX=9606 GN=ERC1 PE=1 SV=1;>sp|Q8IUD2|RB6I2_HUMAN ELKS/Rab6-inter	0.0171453	1.51824	0.0391116
A0A2R8Y544	>tr|A0A2R8Y544|A0A2R8Y544_HUMAN Acyl-CoA-binding domain-containing protein 6 OS=Homo sapiens OX=9606 GN=ACBD6 PE=1 SV=1;>sp|Q9BR61|ACBD6_HUMAN Acyl-CoA-binding domain-containing protein 6 OS=Homo sapiens OX=9606 GN=ACBD6 PE=1 SV=1	0.0251675	1.53773	0.0407617
H7C5S6	>tr|H7C5S6|H7C5S6_HUMAN Leucine-rich repeat and WD repeat-containing protein 1 (Fragment) OS=Homo sapiens OX=9606 GN=LRWD1 PE=1 SV=1;>sp|Q9UFC0|LRWD1_HUMAN Leucine-rich repeat and WD repeat-containing protein 1 OS=Homo sapiens OX=9606 GN=LRWD1 PE=1 SV=2	0.00639049	1.54427	0.0301703
Q9Y6Y8	>sp|Q9Y6Y8|S23IP_HUMAN SEC23-interacting protein OS=Homo sapiens OX=9606 GN=SEC23IP PE=1 SV=1	0.0198088	1.54777	0.0407617
H0YER3	>tr|H0YER3|H0YER3_HUMAN Glutamine amidotransferase-like class 1 domain-containing protein 1 (Fragment) OS=Homo sapiens OX=9606 GN=GATD1 PE=1 SV=1;>tr|H0YE25|H0YE25_HUMAN Glutamine amidotransferase-like class 1 domain-containing protein 1 (Fragment) OS=Homo	0.0012503	1.55596	0.0266168
J3KQ34	>tr|J3KQ34|J3KQ34_HUMAN COP9 signalosome complex subunit 7b OS=Homo sapiens OX=9606 GN=COPS7B PE=1 SV=1;>sp|Q9H9Q2|CSN7B_HUMAN COP9 signalosome complex subunit 7b OS=Homo sapiens OX=9606 GN=COPS7B PE=1 SV=1;>tr|J3QT73|J3QT73_HUMAN COP9 signalosome complex	0.0157105	1.5829	0.0383336
O94906	>sp|O94906|PRP6_HUMAN Pre-mRNA-processing factor 6 OS=Homo sapiens OX=9606 GN=PRPF6 PE=1 SV=1	0.0014364	1.58717	0.0266168
P02786	>sp|P02786|TFR1_HUMAN Transferrin receptor protein 1 OS=Homo sapiens OX=9606 GN=TFRC PE=1 SV=2;>tr|G3V0E5|G3V0E5_HUMAN Transferrin receptor protein 1 OS=Homo sapiens OX=9606 GN=TFRC PE=1 SV=1	0.0023182	1.5906	0.0266168
P61158	>sp|P61158|ARP3_HUMAN Actin-related protein 3 OS=Homo sapiens OX=9606 GN=ACTR3 PE=1 SV=3;>tr|B4DXW1|B4DXW1_HUMAN Actin-related protein 3 OS=Homo sapiens OX=9606 GN=ACTR3 PE=1 SV=1	0.0280299	1.60017	0.0412661
Q9BTL3	>sp|Q9BTL3|RAMAC_HUMAN RNA guanine-N7 methyltransferase activating subunit OS=Homo sapiens OX=9606 GN=RAMAC PE=1 SV=1;>tr|A0A3B3IU46|A0A3B3IU46_HUMAN RNA guanine-7 methyltransferase-activating subunit-like (pseudogene) OS=Homo sapiens OX=9606 GN=RAMACL PE=	0.00987287	1.60026	0.0316971
Q96PU8	>sp|Q96PU8|QKI_HUMAN Protein quaking OS=Homo sapiens OX=9606 GN=QKI PE=1 SV=1;>tr|H0YG47|H0YG47_HUMAN Protein quaking (Fragment) OS=Homo sapiens OX=9606 GN=QKI PE=1 SV=1	0.017527	1.60569	0.0391116
A0A0G2JHC2	>tr|A0A0G2JHC2|A0A0G2JHC2_HUMAN PPP1R18 OS=Homo sapiens OX=9606 GN=PPP1R18 PE=1 SV=1;>sp|Q6NYC8|PPR18_HUMAN Phostensin OS=Homo sapiens OX=9606 GN=PPP1R18 PE=1 SV=1	0.0215202	1.60679	0.0407617
F5GX77	>tr|F5GX77|F5GX77_HUMAN Multifunctional methyltransferase subunit TRM112-like protein OS=Homo sapiens OX=9606 GN=TRMT112 PE=1 SV=1;>sp|Q9UI30|TR112_HUMAN Multifunctional methyltransferase subunit TRM112-like protein OS=Homo sapiens OX=9606 GN=TRMT112 PE=1	0.0474103	1.61244	0.0493553
H0YGR4	>tr|H0YGR4|H0YGR4_HUMAN Oligoribonuclease, mitochondrial (Fragment) OS=Homo sapiens OX=9606 GN=REXO2 PE=1 SV=1;>tr|F5GYG5|F5GYG5_HUMAN Oligoribonuclease, mitochondrial OS=Homo sapiens OX=9606 GN=REXO2 PE=1 SV=1;>sp|Q9Y3B8|ORN_HUMAN Oligoribonuclease, mitoc	0.0444168	1.63181	0.0490194
E9PL10	>tr|E9PL10|E9PL10_HUMAN Transcription factor BTF3 OS=Homo sapiens OX=9606 GN=BTF3L4 PE=1 SV=1;>sp|Q96K17|BT3L4_HUMAN Transcription factor BTF3 homolog 4 OS=Homo sapiens OX=9606 GN=BTF3L4 PE=1 SV=1	0.0477371	1.63572	0.0493553
P56545	>sp|P56545|CTBP2_HUMAN C-terminal-binding protein 2 OS=Homo sapiens OX=9606 GN=CTBP2 PE=1 SV=1	0.0215954	1.64232	0.0407617
B8ZZ47	>tr|B8ZZ47|B8ZZ47_HUMAN U3 small nucleolar ribonucleoprotein protein IMP4 OS=Homo sapiens OX=9606 GN=IMP4 PE=1 SV=1;>tr|H0Y714|H0Y714_HUMAN U3 small nucleolar ribonucleoprotein protein IMP4 (Fragment) OS=Homo sapiens OX=9606 GN=IMP4 PE=1 SV=1;>sp|Q96G21|IM	0.038333	1.64527	0.0458201
P08243	>sp|P08243|ASNS_HUMAN Asparagine synthetase [glutamine-hydrolyzing] OS=Homo sapiens OX=9606 GN=ASNS PE=1 SV=4;>tr|F8WEJ5|F8WEJ5_HUMAN Asparagine synthetase [glutamine-hydrolyzing] OS=Homo sapiens OX=9606 GN=ASNS PE=1 SV=1	0.0257401	1.65263	0.0407617
A0A590UJK4	>tr|A0A590UJK4|A0A590UJK4_HUMAN Serine/arginine-rich-splicing factor 6 OS=Homo sapiens OX=9606 GN=SRSF6 PE=1 SV=1;>tr|A0A590UK01|A0A590UK01_HUMAN Serine/arginine-rich-splicing factor 6 OS=Homo sapiens OX=9606 GN=SRSF6 PE=1 SV=1;>tr|A0A590UJP7|A0A590UJP7_HU	0.0203911	1.66641	0.0407617
Q5VYD6	>tr|Q5VYD6|Q5VYD6_HUMAN HCLS1-associated protein X-1 (Fragment) OS=Homo sapiens OX=9606 GN=HAX1 PE=1 SV=1;>sp|O00165|HAX1_HUMAN HCLS1-associated protein X-1 OS=Homo sapiens OX=9606 GN=HAX1 PE=1 SV=2;>tr|E9PIQ7|E9PIQ7_HUMAN HCLS1-associated protein X-1 OS=H	0.00501793	1.69169	0.0266168
Q96CX2	>sp|Q96CX2|KCD12_HUMAN BTB/POZ domain-containing protein KCTD12 OS=Homo sapiens OX=9606 GN=KCTD12 PE=1 SV=1	0.0268657	1.69252	0.0407617
P46976	>sp|P46976|GLYG_HUMAN Glycogenin-1 OS=Homo sapiens OX=9606 GN=GYG1 PE=1 SV=4;>tr|G5E9W8|G5E9W8_HUMAN Glycogenin 1, isoform CRA_e OS=Homo sapiens OX=9606 GN=GYG1 PE=1 SV=1;>tr|C9JQ42|C9JQ42_HUMAN Glycogenin-1 (Fragment) OS=Homo sapiens OX=9606 GN=GYG1 PE=1	0.00670199	1.74894	0.0301703
Q9UNN5	>sp|Q9UNN5|FAF1_HUMAN FAS-associated factor 1 OS=Homo sapiens OX=9606 GN=FAF1 PE=1 SV=2;>tr|B1ANM7|B1ANM7_HUMAN FAS-associated factor 1 OS=Homo sapiens OX=9606 GN=FAF1 PE=1 SV=1;>tr|B3KT28|B3KT28_HUMAN FAS-associated factor 1 OS=Homo sapiens OX=9606 GN=FAF	0.0421709	1.76046	0.0472005
F6T1Q0	>tr|F6T1Q0|F6T1Q0_HUMAN 2,5-phosphodiesterase 12 OS=Homo sapiens OX=9606 GN=PDE12 PE=1 SV=1;>sp|Q6L8Q7|PDE12_HUMAN 2,5-phosphodiesterase 12 OS=Homo sapiens OX=9606 GN=PDE12 PE=1 SV=2	0.045805	1.7645	0.0490194
P61758	>sp|P61758|PFD3_HUMAN Prefoldin subunit 3 OS=Homo sapiens OX=9606 GN=VBP1 PE=1 SV=4	0.0306537	1.76785	0.0420197
Q9Y608	>sp|Q9Y608|LRRF2_HUMAN Leucine-rich repeat flightless-interacting protein 2 OS=Homo sapiens OX=9606 GN=LRRFIP2 PE=1 SV=1	0.0294334	1.78824	0.0417544
A0A2R8Y765	>tr|A0A2R8Y765|A0A2R8Y765_HUMAN SWI/SNF-related matrix-associated actin-dependent regulator of chromatin subfamily E member 1 OS=Homo sapiens OX=9606 GN=SMARCE1 PE=1 SV=1;>tr|A0A2R8Y7U4|A0A2R8Y7U4_HUMAN SWI/SNF-related matrix-associated actin-dependent reg	0.032647	1.8142	0.0432669
P84157	>sp|P84157|MXRA7_HUMAN Matrix-remodeling-associated protein 7 OS=Homo sapiens OX=9606 GN=MXRA7 PE=1 SV=1	0.017041	1.82183	0.0391116
Q9NUQ8	>sp|Q9NUQ8|ABCF3_HUMAN ATP-binding cassette sub-family F member 3 OS=Homo sapiens OX=9606 GN=ABCF3 PE=1 SV=2	0.0346755	1.8489	0.0445306
A0A2R8YFH5	>tr|A0A2R8YFH5|A0A2R8YFH5_HUMAN Protein transport protein SEC23 OS=Homo sapiens OX=9606 GN=SEC23B PE=1 SV=1;>sp|Q15437|SC23B_HUMAN Protein transport protein Sec23B OS=Homo sapiens OX=9606 GN=SEC23B PE=1 SV=2;>tr|Q5QPE2|Q5QPE2_HUMAN Protein transport protei	0.023967	1.89576	0.0407617
Q86VM9	>sp|Q86VM9|ZCH18_HUMAN Zinc finger CCCH domain-containing protein 18 OS=Homo sapiens OX=9606 GN=ZC3H18 PE=1 SV=2;>tr|E7ERS3|E7ERS3_HUMAN Zinc finger CCCH domain-containing protein 18 OS=Homo sapiens OX=9606 GN=ZC3H18 PE=1 SV=1	0.0270631	1.91109	0.0407617
Q9BZQ8	>sp|Q9BZQ8|NIBA1_HUMAN Protein Niban 1 OS=Homo sapiens OX=9606 GN=NIBAN1 PE=1 SV=1	0.00273075	1.9502	0.0266168
Q3BDU5	>tr|Q3BDU5|Q3BDU5_HUMAN Prelamin-A/C OS=Homo sapiens OX=9606 GN=LMNA PE=1 SV=1	0.0356349	1.96831	0.0451648
O15226	>sp|O15226|NKRF_HUMAN NF-kappa-B-repressing factor OS=Homo sapiens OX=9606 GN=NKRF PE=1 SV=2	0.0192379	1.97856	0.0407617
Q5VWG9	>sp|Q5VWG9|TAF3_HUMAN Transcription initiation factor TFIID subunit 3 OS=Homo sapiens OX=9606 GN=TAF3 PE=1 SV=1	0.0254741	2.00084	0.0407617
E9PNY3	>tr|E9PNY3|E9PNY3_HUMAN Serine/threonine-protein phosphatase 2A 56 kDa regulatory subunit beta isoform (Fragment) OS=Homo sapiens OX=9606 GN=PPP2R5B PE=1 SV=1;>sp|Q15173|2A5B_HUMAN Serine/threonine-protein phosphatase 2A 56 kDa regulatory subunit beta isof	0.0372023	2.01999	0.0453868
Q9H5X1	>sp|Q9H5X1|CIA2A_HUMAN Cytosolic iron-sulfur assembly component 2A OS=Homo sapiens OX=9606 GN=CIAO2A PE=1 SV=1;>tr|H0YKV4|H0YKV4_HUMAN Cytosolic iron-sulfur assembly component 2A OS=Homo sapiens OX=9606 GN=CIAO2A PE=1 SV=1	0.0257137	2.02487	0.0407617
O75190	>sp|O75190|DNJB6_HUMAN DnaJ homolog subfamily B member 6 OS=Homo sapiens OX=9606 GN=DNAJB6 PE=1 SV=2;>tr|E9PH18|E9PH18_HUMAN DnaJ homolog subfamily B member 6 OS=Homo sapiens OX=9606 GN=DNAJB6 PE=1 SV=1;>tr|C9J2C4|C9J2C4_HUMAN DnaJ homolog subfamily B memb	0.0497671	2.04606	0.0497671
E7EUY6	>tr|E7EUY6|E7EUY6_HUMAN Rho guanine nucleotide exchange factor 7 (Fragment) OS=Homo sapiens OX=9606 GN=ARHGEF7 PE=1 SV=1;>tr|B1ALK7|B1ALK7_HUMAN Rho guanine nucleotide exchange factor 7 OS=Homo sapiens OX=9606 GN=ARHGEF7 PE=1 SV=1;>sp|Q14155|ARHG7_HUMAN Rh	0.00480053	2.05861	0.0266168
Q6VMQ6	>sp|Q6VMQ6|MCAF1_HUMAN Activating transcription factor 7-interacting protein 1 OS=Homo sapiens OX=9606 GN=ATF7IP PE=1 SV=3	0.0128001	2.08322	0.0339481
Q9Y580	>sp|Q9Y580|RBM7_HUMAN RNA-binding protein 7 OS=Homo sapiens OX=9606 GN=RBM7 PE=1 SV=1;>tr|J3KPD3|J3KPD3_HUMAN RNA binding motif protein 7, isoform CRA_c OS=Homo sapiens OX=9606 GN=RBM7 PE=1 SV=1;>tr|G3V1T9|G3V1T9_HUMAN RNA binding motif protein 7, isoform	0.030117	2.09023	0.0420197
H7C5A7	>tr|H7C5A7|H7C5A7_HUMAN Acyl-coenzyme A thioesterase 8 (Fragment) OS=Homo sapiens OX=9606 GN=ACOT8 PE=1 SV=1;>tr|E9PJN0|E9PJN0_HUMAN Acyl-coenzyme A thioesterase 8 OS=Homo sapiens OX=9606 GN=ACOT8 PE=1 SV=1;>sp|O14734|ACOT8_HUMAN Acyl-coenzyme A thioestera	0.00862196	2.15238	0.0313739
O43670	>sp|O43670|ZN207_HUMAN BUB3-interacting and GLEBS motif-containing protein ZNF207 OS=Homo sapiens OX=9606 GN=ZNF207 PE=1 SV=1;>tr|J3QRS9|J3QRS9_HUMAN BUB3-interacting and GLEBS motif-containing protein ZNF207 OS=Homo sapiens OX=9606 GN=ZNF207 PE=1 SV=1;>tr	0.0111905	2.15362	0.0325057
Q7Z5K2	>sp|Q7Z5K2|WAPL_HUMAN Wings apart-like protein homolog OS=Homo sapiens OX=9606 GN=WAPL PE=1 SV=1	0.0362799	2.15721	0.0451648
E7EPB3	>tr|E7EPB3|E7EPB3_HUMAN 60S ribosomal protein L14 OS=Homo sapiens OX=9606 GN=RPL14 PE=1 SV=1;>sp|P50914|RL14_HUMAN 60S ribosomal protein L14 OS=Homo sapiens OX=9606 GN=RPL14 PE=1 SV=4	0.0078272	2.27914	0.0313739
Q13501	>sp|Q13501|SQSTM_HUMAN Sequestosome-1 OS=Homo sapiens OX=9606 GN=SQSTM1 PE=1 SV=1;>tr|E7EMC7|E7EMC7_HUMAN Sequestosome-1 OS=Homo sapiens OX=9606 GN=SQSTM1 PE=1 SV=1	0.00180956	2.30221	0.0266168
P86791	>sp|P86791|CCZ1_HUMAN Vacuolar fusion protein CCZ1 homolog OS=Homo sapiens OX=9606 GN=CCZ1 PE=1 SV=1;>sp|P86790|CCZ1B_HUMAN Vacuolar fusion protein CCZ1 homolog B OS=Homo sapiens OX=9606 GN=CCZ1B PE=1 SV=1	0.00444161	2.31549	0.0266168
G3V169	>tr|G3V169|G3V169_HUMAN Caspase 1, apoptosis-related cysteine peptidase (Interleukin 1, beta, convertase), isoform CRA_c OS=Homo sapiens OX=9606 GN=CASP1 PE=1 SV=1;>sp|P29466|CASP1_HUMAN Caspase-1 OS=Homo sapiens OX=9606 GN=CASP1 PE=1 SV=1;>tr|B4DVD8|B4DVD	0.00333394	2.348	0.0266168
C9JBI3	>tr|C9JBI3|C9JBI3_HUMAN O-phosphoserine phosphohydrolase (Fragment) OS=Homo sapiens OX=9606 GN=PSPH PE=1 SV=1;>sp|P78330|SERB_HUMAN Phosphoserine phosphatase OS=Homo sapiens OX=9606 GN=PSPH PE=1 SV=2	0.0320172	2.36094	0.0429242
F8WBH5	>tr|F8WBH5|F8WBH5_HUMAN Proteasome activator complex subunit 4 OS=Homo sapiens OX=9606 GN=PSME4 PE=1 SV=1;>sp|Q14997|PSME4_HUMAN Proteasome activator complex subunit 4 OS=Homo sapiens OX=9606 GN=PSME4 PE=1 SV=2	0.0333368	2.4019	0.0432669
P02787	>sp|P02787|TRFE_HUMAN Serotransferrin OS=Homo sapiens OX=9606 GN=TF PE=1 SV=3	0.0401073	2.41009	0.0461612
Q9BQA1	>sp|Q9BQA1|MEP50_HUMAN Methylosome protein 50 OS=Homo sapiens OX=9606 GN=WDR77 PE=1 SV=1;>tr|H0Y711|H0Y711_HUMAN Methylosome protein 50 (Fragment) OS=Homo sapiens OX=9606 GN=WDR77 PE=1 SV=1	0.0107678	2.5427	0.0321702
P13995	>sp|P13995|MTDC_HUMAN Bifunctional methylenetetrahydrofolate dehydrogenase/cyclohydrolase, mitochondrial OS=Homo sapiens OX=9606 GN=MTHFD2 PE=1 SV=2;>tr|B9A062|B9A062_HUMAN Methenyltetrahydrofolate cyclohydrolase OS=Homo sapiens OX=9606 GN=MTHFD2 PE=1 SV=1	0.0165689	3.11184	0.0391116
Q01581	>sp|Q01581|HMCS1_HUMAN Hydroxymethylglutaryl-CoA synthase, cytoplasmic OS=Homo sapiens OX=9606 GN=HMGCS1 PE=1 SV=2	0.0489626	3.31188	0.0497671
Q8ND04	>sp|Q8ND04|SMG8_HUMAN Protein SMG8 OS=Homo sapiens OX=9606 GN=SMG8 PE=1 SV=1;>tr|J3KTD7|J3KTD7_HUMAN Protein SMG8 (Fragment) OS=Homo sapiens OX=9606 GN=SMG8 PE=1 SV=1	0.00302756	3.46579	0.0266168
P61981	>sp|P61981|1433G_HUMAN 14-3-3 protein gamma OS=Homo sapiens OX=9606 GN=YWHAG PE=1 SV=2	0.00693883	3.46863	0.0301703
P49841	>sp|P49841|GSK3B_HUMAN Glycogen synthase kinase-3 beta OS=Homo sapiens OX=9606 GN=GSK3B PE=1 SV=2;>tr|A0A3B3ITW1|A0A3B3ITW1_HUMAN Glycogen synthase kinase-3 beta OS=Homo sapiens OX=9606 GN=GSK3B PE=1 SV=1	0.00909305	3.89322	0.0313739
P00441	>sp|P00441|SODC_HUMAN Superoxide dismutase [Cu-Zn] OS=Homo sapiens OX=9606 GN=SOD1 PE=1 SV=2;>tr|H7BYH4|H7BYH4_HUMAN Superoxide dismutase [Cu-Zn] OS=Homo sapiens OX=9606 GN=SOD1 PE=1 SV=1	0.0264143	4.47827	0.0407617
Q9BTC0	>sp|Q9BTC0|DIDO1_HUMAN Death-inducer obliterator 1 OS=Homo sapiens OX=9606 GN=DIDO1 PE=1 SV=5	0.00182645	5.15098	0.0266168
A0A0B4J2A0	>tr|A0A0B4J2A0|A0A0B4J2A0_HUMAN FGGY_N domain-containing protein OS=Homo sapiens OX=9606 PE=1 SV=1;>sp|Q9UHJ6|SHPK_HUMAN Sedoheptulokinase OS=Homo sapiens OX=9606 GN=SHPK PE=1 SV=3	0.0399369	5.47127	0.0461612
